# Supplementary material for: Enhancing Photostability of Prochloraz via Designing Natural Acid-Derived Prochloraz-Based Ionic Liquids
Source: Molecules. 2025 Apr 7;30(7):1641. doi: 10.3390/molecules30071641 (PMC11990615; doi:10.3390/molecules30071641)
Supplement: Supplementary file 1 [file molecules-30-01641-s001.zip]

Archive with 1 entries (1 files):
- molecules-3536732-supplementary.pdf
